# Supplementary material for: The independent factors associated with oxygen therapy in COVID-19 patients under 65 years old
Source: PLoS One. 2021 Jan 22;16(1):e0245690. doi: 10.1371/journal.pone.0245690 (PMC7822310; doi:10.1371/journal.pone.0245690)
Supplement: S1 Data — (XLSX) [file pone.0245690.s001.xlsx]

## Sheet: Sheet1
no	age	oxygen therapy,2=no, 3=yes	gender,1=male, 2=female	corticosteroids,1=yes, 2=no	smoke,1=never, 2=currently,3=former	fever,2=no,3=yes	ARDS,2=no, 3=yes	Myocarditis,1=yes, 2=no	Arrhythmia,1=yes, 2=no	Gastrointestinal bleeding,1=yes, 2=no	Liver dysfunction,1=yes, 2=no	death,1=dead,2=survive
312	19	2	1=male, 2=female	2	1	2	2	2	2	2	2	2
163	19	2	2	2	1	3	2	2	2	2	2	2
66	19	2	2	2	2	2	2	2	2	2	1	2
154	19	2	1	2	1	3	2	2	2	2	2	2
80	19	2	1	2	1	3	2	2	2	2	2	2
18	19	2	2	2	1	3	2	2	2	2	2	2
153	19	3	1	2	1	3	2	2	2	2	2	2
150	20	2	1	2	1	3	2	2	2	2	1	2
319	20	2	1	2	1	2	2	2	2	2	2	2
129	20	3	1	1	1	3	2	2	2	2	2	2
37	20	3	2	2	1	2	2	2	2	2	2	2
27	20	3	1	2	2	3	2	2	2	2	2	2
61	21	2	1	2	2	3	2	2	2	2	2	2
90	21	2	1	1	1	2	2	2	2	2	2	2
326	21	3	1	2	1	3	2	2	2	2	2	2
194	22	2	2	2	1	3	2	2	2	2	2	2
144	22	2	1	2	1	3	2	2	2	2	2	2
132	22	2	1	2	1	3	2	2	2	2	2	2
166	22	3	1	2	2	3	2	2	2	2	1	2
29	22	3	2	2	1	2	2	2	2	2	2	2
72	23	2	2	2	1	2	2	2	2	2	2	2
88	23	2	1	2	1	3	2	2	2	2	2	2
259	23	2	1	2	1	3	2	2	2	2	2	2
52	23	2	1	2	1	2	2	2	2	2	2	2
4	23	3	2	2	1	3	2	2	2	2	2	2
236	23	3	2	2	1	3	2	2	2	2	2	2
19	23	3	1	2	1	3	2	2	2	2	1	2
69	23	3	1	2	1	2	2	2	2	2	2	2
267	23	3	2	2	1	3	2	2	2	2	1	2
283	23	3	1	1	1	3	2	2	2	2	2	2
111	24	2	1	2	1	3	2	2	2	2	2	2
87	24	2	2	2	1	3	2	2	2	2	1	2
101	24	2	1	2	1	3	2	2	2	2	2	2
169	24	2	2	2	1	2	2	2	2	2	2	2
79	24	2	1	2	1	2	2	2	2	2	2	2
49	24	2	2	2	1	2	2	2	2	2	2	2
246	24	2	1	2	1	2	2	2	2	2	2	2
165	24	3	1	2	1	3	2	2	2	2	2	2
265	24	3	2	2	1	2	2	2	2	2	2	2
222	24	3	2	1	1	3	2	2	2	2	2	2
26	25	2	1	2	2	2	2	2	2	2	2	2
122	25	2	1	2	1	3	2	2	2	2	2	2
243	25	2	2	2	1	3	2	2	2	2	2	2
275	25	2	1	1	2	3	2	2	2	2	2	2
48	25	2	1	2	2	3	2	2	2	2	2	2
159	25	2	1	2	1	3	2	2	2	2	2	2
182	25	2	2	2	1	3	2	2	2	2	2	2
93	25	2	1	2	1	3	2	2	2	2	2	2
231	25	3	2	2	1	2	2	2	2	2	2	2
3	25	3	1	2	1	3	2	2	2	2	2	2
158	26	2	1	2	2	3	2	2	2	2	2	2
45	26	2	1	2	1	3	2	2	2	2	2	2
297	26	2	1	2	1	3	2	2	2	2	2	2
189	26	2	2	2	1	2	2	2	2	2	2	2
190	26	2	2	2	1	2	2	2	2	2	2	2
106	26	2	2	2	1	2	2	2	2	2	2	2
179	26	2	2	2	1	2	2	2	2	2	2	2
287	26	3	2	2	1	2	2	2	2	2	2	2
75	26	3	2	2	1	2	2	2	2	2	2	2
315	26	3	2	2	2	3	2	2	2	2	2	2
274	26	3	2	2	1	2	2	2	2	2	2	2
292	27	2	2	2	1	2	2	2	2	2	2	2
193	27	2	2	1	1	3	2	2	2	2	1	2
242	27	2	2	2	1	2	2	2	2	2	2	2
24	27	2	2	2	2	2	2	2	2	2	2	2
245	27	2	2	2	1	2	2	2	2	2	2	2
250	27	2	2	2	1	3	2	2	2	2	2	2
251	27	2	1	2	1	3	2	2	2	2	2	2
321	27	2	2	2	1	2	2	2	2	2	2	2
78	27	2	2	2	1	2	2	2	2	2	2	2
177	27	3	1	2	1	3	2	2	2	2	2	2
5	27	3	2	2	1	3	2	2	2	2	1	2
258	27	3	1	2	1	2	2	2	2	2	2	2
9	27	3	1	2	1	3	2	2	2	2	2	2
318	27	3	2	2	1	3	2	2	2	2	2	2
195	28	2	1	1	1	3	2	2	2	2	2	2
128	28	2	1	2	2	3	2	2	2	2	2	2
273	28	2	2	2	1	2	2	2	2	2	2	2
53	28	2	1	2	1	2	2	2	2	2	2	2
81	28	2	2	2	1	3	2	2	2	2	1	2
223	28	2	2	2	1	3	2	2	2	2	2	2
192	28	2	2	2	1	2	2	2	2	2	2	2
51	28	2	2	2	1	2	2	2	2	2	2	2
113	28	2	2	2	1	2	2	2	2	2	1	2
73	28	3	2	1	1	2	2	2	2	2	2	2
233	28	3	2	2	1	2	2	2	2	2	2	2
30	28	3	2	2	1	2	2	2	2	2	2	2
212	28	3	2	1	3	3	2	2	2	2	2	2
14	28	3	1	2	1	3	2	2	2	2	2	2
244	28	3	2	2	1	3	2	2	2	2	2	2
130	28	3	1	2	2	2	2	2	2	2	2	2
12	28	3	2	2	1	3	2	2	2	2	2	2
6	28	3	2	2	1	3	2	2	2	2	2	2
257	29	2	1	2	1	3	2	2	2	2	2	2
253	29	2	2	1	3	2	2	2	2	2	2	2
247	29	2	1	2	2	2	2	2	2	2	2	2
127	29	2	2	2	1	3	2	2	2	2	2	2
240	29	2	2	2	1	2	2	2	2	2	2	2
41	29	2	2	2	1	2	2	2	2	2	2	2
62	29	2	2	2	2	3	2	2	2	2	2	2
125	29	2	2	2	1	2	2	2	2	2	2	2
296	29	2	1	2	1	3	2	2	2	2	2	2
170	29	2	2	2	1	3	2	2	2	2	2	2
175	29	2	2	2	1	2	2	2	2	2	2	2
2	29	3	2	2	1	3	2	2	1	2	1	2
268	29	3	1	1	1	2	2	2	2	2	1	2
76	29	3	1	2	1	3	2	2	2	2	1	2
68	29	3	2	2	1	2	2	2	2	2	2	2
23	29	3	2	2	2	3	2	2	2	2	2	2
186	29	3	2	2	1	2	2	2	2	2	2	2
123	30	2	2	1	1	3	2	2	2	2	2	2
145	30	2	2	2	2	3	2	2	2	2	1	2
107	30	2	1	2	1	3	2	2	2	2	2	2
168	30	2	2	2	1	3	2	2	2	2	2	2
99	30	2	2	2	1	3	2	2	2	2	2	2
174	30	2	2	2	1	2	2	2	2	2	2	2
254	30	2	2	2	1	2	2	2	2	2	2	2
115	30	2	2	2	1	2	2	2	2	2	2	2
191	30	2	1	2	3	2	2	2	2	2	2	2
34	30	3	2	2	1	2	2	2	2	2	2	2
167	30	3	2	2	1	3	2	2	2	2	2	2
304	30	3	1	1	1	3	2	2	2	2	2	2
200	30	3	2	2	3	3	2	2	2	2	2	2
216	30	3	1	2	2	3	2	2	2	2	2	2
230	30	3	2	2	1	2	2	2	2	2	2	2
112	30	3	1	1	1	3	1	2	2	2	2	2
15	30	3	1	2	2	2	2	2	2	2	1	2
249	30	3	2	2	1	3	2	2	2	2	2	2
11	30	3	2	2	2	3	2	2	2	2	2	2
8	30	3	2	2	1	3	2	2	2	2	2	2
325	30	3	2	2	1	2	2	2	2	2	2	2
255	31	2	2	2	1	2	2	2	2	2	2	2
180	31	2	1	1	3	3	2	2	2	2	2	2
206	31	2	2	2	1	3	2	2	2	2	2	2
184	31	2	1	1	1	3	2	2	2	2	2	2
306	31	2	1	2	1	3	2	2	2	2	2	2
50	31	2	1	2	1	3	2	2	2	2	2	2
92	31	2	1	2	1	3	2	2	2	2	2	2
207	31	2	1	2	1	2	2	2	2	2	2	2
269	31	2	2	2	1	2	2	2	2	2	2	2
172	31	2	1	2	1	3	2	2	2	2	2	2
84	31	2	1	2	1	3	2	2	2	2	2	2
59	31	2	1	2	1	3	2	2	2	2	2	2
276	31	2	2	2	1	2	2	2	2	2	2	2
103	31	3	2	2	1	2	2	2	2	2	2	2
290	31	3	1	1	1	2	1	2	2	2	2	1
32	31	3	1	2	2	3	2	2	2	2	2	2
310	31	3	1	1	1	3	2	2	2	2	1	2
291	31	3	1	1	2	3	2	2	1	2	1	2
16	31	3	2	2	1	3	2	2	2	2	2	2
109	31	3	2	2	1	2	2	2	2	2	1	2
272	31	3	2	1	1	2	2	2	2	2	2	2
58	32	2	1	2	2	2	2	2	2	2	2	2
185	32	2	2	2	1	2	2	2	2	2	2	2
135	32	2	1	2	1	3	2	2	2	2	2	2
215	32	2	1	1	1	2	2	2	2	2	2	2
71	32	2	1	2	1	2	2	2	2	2	2	2
282	32	2	2	2	1	2	2	2	2	2	2	2
271	32	2	2	1	1	2	2	2	2	2	2	2
119	32	3	1	1	2	2	1	2	2	2	1	2
89	32	3	2	2	1	3	2	2	2	2	2	2
13	32	3	1	2	1	3	2	2	2	2	2	2
148	32	3	1	2	1	3	2	2	2	2	2	2
74	32	3	1	1	1	3	2	2	2	2	2	2
286	32	3	1	2	1	3	2	2	2	2	2	2
25	32	3	2	2	2	2	2	2	2	2	2	2
102	32	3	2	2	1	2	2	2	2	2	2	2
278	32	3	2	1	1	2	2	2	2	2	2	2
196	33	2	1	2	1	3	2	2	2	2	2	2
147	33	2	2	2	1	3	2	2	2	2	2	2
134	33	2	2	2	1	2	2	2	2	2	2	2
63	33	2	2	2	1	3	2	2	2	2	2	2
173	33	2	1	2	1	2	2	2	2	2	2	2
40	33	2	2	2	1	2	2	2	2	2	2	2
47	33	2	1	2	1	3	2	2	2	2	2	2
295	33	2	1	2	1	3	2	2	2	2	2	2
124	33	2	1	2	2	2	2	2	2	2	2	2
64	33	2	1	2	1	2	2	2	2	2	2	2
28	33	2	1	2	2	2	2	2	2	2	2	2
105	33	3	1	2	1	3	2	2	2	2	1	2
10	33	3	1	2	1	3	2	2	2	2	1	2
22	33	3	2	2	1	3	2	2	2	2	2	2
43	33	3	2	2	1	2	2	2	2	2	2	2
77	33	3	1	1	1	3	2	2	2	2	2	2
187	33	3	2	2	1	2	2	2	2	2	2	2
202	33	3	1	2	3	2	2	2	2	2	2	2
157	33	3	2	2	1	3	2	2	2	2	2	2
137	33	3	1	2	1	3	2	2	2	2	2	2
44	33	3	2	2	1	3	2	2	2	2	2	2
96	33	3	1	2	1	3	2	2	2	2	2	2
7	33	3	1	2	1	3	2	2	2	2	1	2
188	33	3	1	2	1	3	2	2	2	2	2	2
162	33	3	1	1	1	2	1	2	2	2	1	2
313	33	3	2	2	1	2	2	2	2	2	2	2
277	33	3	2	1	1	2	2	2	2	2	2	2
39	34	2	1	2	2	3	2	2	2	2	2	2
252	34	2	2	2	2	2	2	2	2	2	2	2
116	34	2	1	2	1	3	2	2	2	2	2	2
149	34	2	2	2	1	2	2	2	2	2	2	2
208	34	2	2	2	1	3	2	2	2	2	2	2
131	34	2	1	2	1	2	2	2	2	2	2	2
46	34	2	1	2	2	3	2	2	2	2	2	2
171	34	2	1	2	1	2	2	2	2	2	2	2
263	34	3	1	1	1	3	2	2	2	2	2	2
218	34	3	1	1	1	3	2	2	2	2	2	2
213	34	3	2	1	3	2	2	2	2	2	2	2
20	34	3	1	2	1	3	2	2	2	2	2	2
133	34	3	1	2	1	3	2	2	2	2	2	2
298	34	3	2	2	1	3	2	2	2	2	2	2
141	34	3	1	2	1	3	2	2	2	2	2	2
138	34	3	1	2	1	3	2	2	2	2	2	2
156	34	3	1	1	1	3	1	2	2	2	2	2
226	34	3	2	2	1	3	2	2	2	2	2	2
17	34	3	1	2	2	3	2	2	2	2	2	2
199	34	3	1	1	1	2	2	2	2	2	2	2
219	34	3	1	2	1	2	2	2	2	2	2	2
289	34	3	2	1	1	2	2	2	2	2	2	2
85	35	2	1	2	1	3	2	2	2	2	2	2
110	35	2	1	2	1	3	2	2	2	2	2	2
120	35	2	2	2	1	2	2	2	2	2	2	2
294	35	2	2	2	2	3	2	2	2	2	2	2
54	35	2	1	1	1	2	2	2	2	2	2	2
227	35	3	1	2	1	3	2	2	2	2	2	2
94	35	3	1	2	1	3	2	2	2	2	2	2
322	35	3	1	2	2	2	2	2	2	2	2	2
228	35	3	1	2	1	3	2	2	2	2	2	2
266	35	3	1	1	1	2	2	2	2	2	1	2
155	35	3	2	2	1	3	2	2	2	2	2	2
1	35	3	1	2	1	3	2	2	2	2	2	2
317	35	3	2	2	3	2	2	1	2	2	2	2
316	35	3	1	2	3	2	2	2	2	2	1	2
60	36	2	1	2	1	3	2	2	2	2	2	2
300	36	2	1	1	1	3	2	2	2	2	2	2
234	36	2	2	2	1	2	2	2	2	2	2	2
98	36	2	1	2	1	3	2	2	2	2	2	2
161	36	2	1	2	1	3	2	2	2	2	2	2
160	36	2	2	2	1	2	2	2	2	2	2	2
280	36	2	2	2	1	2	2	2	2	2	2	2
203	36	2	2	2	2	2	2	2	2	2	2	2
139	36	3	2	2	1	3	2	2	2	2	2	2
151	36	3	2	2	1	3	2	2	2	2	2	2
235	36	3	1	2	1	3	2	2	2	2	2	2
288	36	3	2	2	1	2	2	2	2	2	2	2
229	36	3	1	1	1	3	2	2	2	2	2	2
108	36	3	2	2	1	2	2	2	2	2	2	2
31	36	3	1	2	2	2	2	2	2	2	2	2
262	37	2	1	1	1	3	2	2	2	2	2	2
239	37	2	2	1	1	3	2	2	2	2	2	2
248	37	2	2	1	1	3	2	2	2	2	2	2
220	37	2	2	2	1	2	2	2	2	2	2	2
117	37	2	1	2	1	3	2	2	2	2	2	2
65	37	2	1	2	1	3	2	2	2	2	2	2
320	37	2	2	2	1	2	2	2	2	2	2	2
176	37	3	1	1	1	3	2	2	2	2	2	2
237	37	3	1	2	1	3	2	2	2	2	2	2
261	37	3	1	1	1	3	2	2	2	2	1	2
225	37	3	2	2	1	2	2	2	2	2	2	2
221	37	3	1	2	1	2	2	2	2	2	2	2
324	37	3	2	1	1	3	2	2	2	2	2	2
311	37	3	1	1	1	3	2	2	2	2	2	2
70	37	3	1	2	1	3	2	2	2	2	2	2
136	37	3	1	2	1	3	2	2	2	2	1	2
323	37	3	2	2	1	2	2	2	2	2	2	2
152	37	3	1	2	1	3	2	2	2	2	2	2
142	37	3	1	2	2	3	1	1	2	2	1	2
143	37	3	1	2	3	3	2	2	2	2	1	2
140	37	3	1	2	1	3	2	2	2	2	2	2
264	37	3	2	2	1	2	2	2	2	2	2	2
33	37	3	2	2	1	3	2	2	2	2	2	2
181	37	3	2	2	1	3	2	2	2	2	2	2
95	37	3	1	2	1	2	2	2	2	2	2	2
197	38	2	2	2	1	3	2	2	2	2	2	2
56	38	2	2	2	1	2	2	2	2	2	2	2
126	38	2	1	2	1	3	2	2	2	2	2	2
146	38	2	1	2	3	2	2	2	2	2	1	2
217	38	2	1	1	1	3	2	2	2	2	1	2
285	38	2	1	2	1	2	2	2	2	2	2	2
100	38	2	2	2	1	2	2	2	2	2	2	2
55	38	2	2	2	1	2	2	2	2	2	2	2
204	38	2	2	2	1	2	2	2	2	2	2	2
305	38	3	2	2	1	2	2	2	2	2	2	2
308	38	3	1	1	1	3	2	2	2	2	2	2
205	38	3	2	2	1	3	2	2	2	2	2	2
270	38	3	1	1	1	3	2	2	2	2	2	2
97	38	3	1	2	1	3	2	2	2	2	2	2
238	38	3	1	1	1	3	1	2	2	2	1	2
121	38	3	2	2	1	3	2	2	2	2	2	2
164	38	3	2	2	1	3	2	2	2	2	2	2
82	38	3	1	2	2	2	2	2	2	2	2	2
118	38	3	2	2	1	3	2	2	2	2	2	2
42	38	3	1	2	1	3	2	2	2	2	2	2
293	38	3	1	2	1	3	2	2	2	1	2	2
183	38	3	1	1	1	2	2	2	2	2	2	2
302	38	3	2	2	1	2	2	2	2	2	2	2
303	38	3	2	1	1	3	2	2	2	2	2	2
279	38	3	2	2	1	3	2	2	2	2	2	2
232	38	3	1	1	1	3	2	2	2	2	2	2
210	39	2	2	2	1	3	2	2	2	2	2	2
260	39	2	2	2	1	3	2	2	2	2	2	2
36	39	2	2	2	1	2	2	2	2	1	2	2
83	39	2	1	2	1	2	2	2	2	2	2	2
57	39	2	2	2	1	3	2	2	2	2	2	2
35	39	3	1	1	2	3	2	2	2	1	2	2
114	39	3	1	2	1	3	2	2	2	2	2	2
201	39	3	1	2	2	3	2	2	2	2	2	2
307	39	3	2	2	1	3	2	2	2	2	2	2
214	39	3	1	2	1	3	2	2	2	2	2	2
241	39	3	2	2	1	2	2	2	2	2	2	2
281	39	3	1	1	1	3	2	2	2	2	2	2
314	39	3	2	1	1	2	2	1	2	2	2	2
301	39	3	2	2	1	3	2	2	2	2	2	2
224	39	3	1	1	1	3	1	2	2	2	2	1
91	39	3	2	2	1	2	2	2	2	2	2	2
1240	40	2	2	1	1	3	2	2	2	2	2	2
1265	40	2	2	2	1	2	2	2	2	2	2	2
1079	40	2	1	2	2	2	2	2	2	2	2	2
1048	40	2	1	2	2	3	2	2	2	2	2	2
1110	40	2	2	2	1	2	2	2	2	2	2	2
1328	40	3	1	2	1	3	2	2	2	2	2	2
1459	40	3	1	1	1	3	2	2	2	2	2	2
1024	40	3	2	2	1	3	2	2	2	2	2	2
1478	40	3	1	2	1	2	2	2	2	2	2	2
1134	40	3	2	2	1	3	2	2	2	2	1	2
1436	40	3	1	2	1	2	2	2	2	2	2	2
1270	40	3	1	2	1	2	2	2	2	2	2	2
1209	40	3	2	2	1	2	2	2	2	2	1	2
1319	41	2	2	2	1	2	2	2	2	2	2	2
1147	41	2	2	2	1	3	2	2	2	2	2	2
1181	41	2	2	2	1	2	2	2	2	2	2	2
1333	41	2	2	2	1	3	2	2	2	2	2	2
1159	41	2	1	2	2	2	2	2	2	2	1	2
1340	41	3	1	2	1	3	2	2	2	2	2	2
1427	41	3	2	1	1	3	2	2	2	2	2	2
1350	41	3	2	2	1	3	2	2	2	2	2	2
1230	41	3	1	1	1	3	2	2	2	2	2	2
1027	41	3	1	2	1	3	2	2	2	2	1	2
1016	41	3	1	2	1	3	2	2	2	2	2	2
1274	41	3	2	1	1	3	2	2	2	2	1	2
1057	42	2	2	2	1	2	2	2	2	2	2	2
1056	42	2	1	2	1	2	2	2	2	2	2	2
1486	42	2	2	2	1	3	2	2	2	2	2	2
1491	42	2	2	2	1	3	2	2	2	2	2	2
1078	42	2	2	2	1	2	2	2	2	2	2	2
1047	42	2	2	2	1	3	2	2	2	2	2	2
1052	42	2	1	2	1	3	2	2	2	2	2	2
1203	42	2	2	2	1	2	2	2	2	2	2	2
1406	42	3	1	2	1	3	2	2	2	2	2	2
1428	42	3	2	2	1	3	2	2	2	2	2	2
1226	42	3	2	2	1	3	2	2	2	2	1	2
1463	42	3	2	2	1	3	2	2	2	2	2	2
1343	42	3	1	1	1	3	2	2	2	2	2	2
1156	42	3	2	2	1	3	2	2	2	2	2	2
1310	42	3	1	2	1	2	2	2	2	2	2	2
1185	42	3	1	2	3	3	2	2	2	2	1	2
1374	42	3	1	2	1	3	2	2	2	2	2	2
1064	42	3	1	1	1	3	1	2	2	2	1	2
1130	43	2	1	2	1	3	2	2	2	2	2	2
1315	43	2	1	1	1	3	2	2	2	2	1	2
1086	43	2	1	2	2	3	2	2	2	2	2	2
1112	43	2	1	2	1	3	2	2	2	2	2	2
1192	43	2	1	2	1	3	2	2	2	2	2	2
1371	43	3	1	1	1	3	2	2	2	2	2	2
1071	43	3	1	1	1	3	2	2	2	2	1	2
1031	43	3	2	2	2	3	2	2	2	2	2	2
1232	43	3	1	2	1	3	2	2	2	2	2	2
1439	43	3	2	2	1	2	2	2	2	2	2	2
1479	43	3	2	2	1	2	2	2	2	2	2	2
1487	43	3	2	2	1	2	2	2	2	2	2	2
1258	43	3	2	2	2	3	2	2	2	2	2	2
1125	43	3	1	1	1	3	1	2	1	2	1	2
1176	43	3	2	1	1	3	1	2	2	2	2	2
1264	43	3	1	2	1	3	2	2	2	2	2	2
1187	43	3	1	2	1	3	2	2	2	2	2	2
1191	43	3	1	2	1	3	2	2	2	2	2	2
1106	43	3	2	2	1	3	2	2	2	2	2	2
1164	43	3	1	2	1	2	2	2	2	2	2	2
1388	43	3	1	1	1	3	2	2	2	2	2	2
1082	43	3	1	1	1	2	2	2	2	2	2	2
1460	44	2	2	2	1	3	2	2	2	2	2	2
1184	44	2	1	2	1	3	2	2	2	2	2	2
1231	44	2	2	2	1	3	2	2	2	2	2	2
1320	44	2	2	2	1	3	2	2	2	2	2	2
1285	44	2	1	1	1	3	2	2	2	2	2	2
1233	44	3	1	2	1	2	2	2	2	2	2	2
1171	44	3	1	2	2	3	2	2	2	2	1	2
1126	44	3	2	2	1	3	2	2	2	2	2	2
1044	44	3	1	2	2	3	2	2	2	2	2	2
1046	44	3	1	2	1	3	2	2	2	2	1	2
1430	44	3	2	2	1	2	2	2	2	2	2	2
1074	44	3	2	2	1	3	2	2	2	2	2	2
1266	45	2	2	2	1	2	2	2	2	2	2	2
1330	45	2	1	2	1	3	2	2	2	2	1	2
1097	45	2	2	2	1	2	2	2	2	2	2	2
1109	45	2	1	2	1	2	2	2	2	2	2	2
1223	45	3	2	2	1	2	2	2	2	2	2	2
1007	45	3	2	2	1	3	2	2	2	2	2	2
1337	45	3	2	1	1	3	2	2	2	2	2	2
1128	45	3	1	2	2	2	2	2	2	2	1	2
1318	45	3	2	2	1	2	2	2	2	2	2	2
1189	45	3	2	2	1	3	2	2	2	2	2	2
1146	45	3	1	2	1	3	2	2	2	2	1	2
1095	45	3	1	1	1	3	2	2	2	2	2	2
1153	45	3	1	2	1	3	1	2	2	2	2	2
1004	45	3	1	2	1	3	2	2	2	2	2	2
1041	45	3	1	2	1	2	2	2	2	2	2	2
1101	45	3	1	2	1	3	2	2	2	2	2	2
1038	46	2	2	2	1	2	2	2	2	2	2	2
1162	46	2	1	2	3	2	2	2	2	2	2	2
1296	46	2	1	1	2	3	2	2	2	2	2	2
1271	46	2	2	2	1	2	2	2	2	2	2	2
1441	46	2	1	1	1	3	2	2	1	2	2	2
1129	46	2	1	2	1	2	2	2	2	2	2	2
1058	46	2	2	2	1	3	2	2	2	2	2	2
1068	46	2	2	2	1	2	2	2	2	2	2	2
1267	46	3	2	2	1	3	2	2	2	2	2	2
1420	46	3	2	1	1	3	2	2	2	2	2	2
1308	46	3	1	2	1	3	2	2	2	2	2	2
1161	46	3	2	1	1	3	2	2	2	2	2	2
1290	46	3	2	2	1	3	2	2	2	2	2	2
1135	46	3	2	2	1	2	2	2	2	2	2	2
1477	46	3	2	2	1	3	2	2	2	2	2	2
1426	46	3	1	2	1	3	2	2	2	2	2	2
1198	46	3	1	2	2	3	2	2	2	2	1	2
1131	46	3	1	2	1	3	2	2	2	2	2	2
1414	46	3	1	2	1	3	2	2	2	2	2	2
1121	46	3	2	1	1	3	2	2	2	2	2	2
1219	47	2	2	2	1	2	2	2	2	2	2	2
1222	47	2	2	2	1	3	2	2	2	2	2	2
1150	47	2	2	2	2	3	2	2	2	2	2	2
1053	47	2	2	2	1	3	2	2	2	2	2	2
1030	47	2	2	2	2	2	2	2	2	2	2	2
1316	47	2	1	2	1	3	2	2	2	2	2	2
1073	47	2	1	2	1	3	2	2	2	2	2	2
1504	47	2	1	2	1	2	2	2	2	2	2	2
1246	47	3	2	2	1	3	2	2	2	2	2	2
1470	47	3	2	2	1	3	2	2	2	2	2	2
1454	47	3	2	2	1	3	2	2	2	2	2	2
1022	47	3	1	2	3	3	2	2	2	2	1	2
1268	47	3	2	2	1	3	2	2	2	2	2	2
1045	47	3	2	2	1	3	2	2	2	2	2	2
1421	47	3	1	1	1	3	1	2	2	2	2	1
1254	47	3	2	2	2	3	2	2	2	2	2	2
1133	47	3	2	2	1	3	2	2	2	2	2	2
1413	47	3	2	2	1	3	2	2	2	2	2	2
1173	47	3	1	2	1	3	2	2	2	2	2	2
1042	47	3	2	2	1	3	2	2	2	2	2	2
1289	47	3	1	2	1	3	2	2	2	2	2	2
1466	47	3	2	1	1	3	2	2	1	2	1	2
1001	47	3	1	2	1	3	2	2	2	2	2	2
1211	47	3	1	2	1	3	2	2	2	2	2	2
1236	47	3	1	2	1	3	2	2	2	2	2	2
1199	47	3	1	2	2	2	2	2	2	2	1	2
1154	48	2	2	2	1	2	2	2	2	2	2	2
1051	48	2	2	2	1	3	2	2	2	2	2	2
1495	48	2	2	2	1	2	2	2	2	2	2	2
1363	48	2	2	2	1	3	2	2	2	2	2	2
1148	48	2	1	2	1	3	2	2	2	2	2	2
1284	48	2	2	1	1	3	2	2	2	2	2	2
1100	48	2	2	2	1	3	2	2	2	2	2	2
1032	48	2	1	2	2	2	2	2	2	2	2	2
1425	48	2	2	2	1	2	2	2	2	2	2	2
1034	48	3	2	2	1	2	2	2	2	2	2	2
1234	48	3	1	1	1	3	2	2	2	2	2	2
1132	48	3	1	2	1	3	2	2	2	2	1	2
1141	48	3	2	2	1	2	2	2	2	2	2	2
1381	48	3	1	2	1	3	2	2	2	2	2	2
1351	48	3	2	2	1	3	2	2	2	2	2	2
1025	48	3	2	2	1	3	2	2	2	2	2	2
1457	48	3	2	1	1	2	2	2	2	2	2	2
1200	48	3	1	2	2	3	2	2	2	2	1	2
1043	48	3	1	2	1	2	2	2	2	2	2	2
1376	48	3	2	1	1	3	2	2	2	2	2	2
1114	48	3	2	2	1	3	2	2	2	2	2	2
1291	48	3	2	1	1	3	2	2	2	2	2	2
1138	48	3	2	2	1	3	2	2	2	2	2	2
1214	48	3	1	1	1	3	2	2	2	2	2	2
1172	48	3	1	2	1	3	2	2	2	2	1	2
1373	48	3	2	2	1	3	2	2	2	2	2	2
1107	48	3	2	2	1	2	1	2	2	2	2	2
1415	48	3	1	2	3	3	2	2	2	2	2	2
1335	48	3	1	2	1	3	2	2	2	2	2	2
1196	48	3	2	2	1	2	2	2	2	2	2	2
1091	49	2	1	2	1	2	2	2	2	2	2	2
1261	49	2	2	2	2	3	2	2	2	2	2	2
1503	49	2	2	2	1	3	2	2	2	2	2	2
1037	49	2	1	2	2	2	2	2	2	2	2	2
1488	49	2	2	2	1	3	2	2	2	2	2	2
1160	49	2	1	2	3	3	2	2	2	2	2	2
1049	49	2	2	2	2	2	2	2	2	2	2	2
1220	49	2	1	2	1	3	2	2	2	2	2	2
1077	49	2	1	2	2	2	2	2	2	2	1	2
1083	49	2	2	2	1	2	2	2	2	2	1	2
1075	49	2	2	2	1	3	2	2	2	2	2	2
1070	49	2	2	2	1	2	2	2	2	2	2	2
1275	49	2	1	2	1	3	2	2	2	2	2	2
1093	49	2	1	2	1	2	2	2	2	2	2	2
1155	49	2	2	2	1	2	2	2	2	2	2	2
1014	49	3	2	2	2	2	2	2	2	2	1	2
1365	49	3	2	2	1	3	2	2	2	2	2	2
1455	49	3	1	2	1	3	2	2	2	2	2	2
1501	49	3	2	2	3	3	2	2	1	2	2	2
1123	49	3	2	1	1	3	2	2	2	2	2	2
1323	49	3	2	2	1	3	2	2	2	2	2	2
1040	49	3	2	2	1	2	2	2	2	2	2	2
1449	49	3	2	2	1	2	2	2	2	2	2	2
1366	49	3	2	1	1	3	2	2	2	2	2	2
1403	49	3	2	2	1	3	2	2	2	2	1	2
1228	49	3	2	1	1	3	2	2	2	2	2	2
1021	49	3	2	2	1	2	2	2	2	2	2	2
1412	49	3	2	2	1	3	2	2	2	2	2	2
1304	49	3	2	2	1	3	2	2	2	2	2	2
1249	49	3	1	2	1	3	2	2	2	2	1	2
1019	49	3	1	2	2	3	2	2	2	2	2	2
1195	49	3	1	2	1	3	2	2	2	2	2	2
1506	49	3	2	2	1	2	2	2	2	2	2	2
1010	49	3	2	2	1	3	2	2	2	2	2	2
1033	49	3	2	2	1	3	2	2	2	2	2	2
1167	49	3	2	2	1	3	2	2	2	2	2	2
1092	49	3	2	2	1	3	2	2	2	2	2	2
1377	49	3	2	1	1	2	2	2	2	2	2	2
1036	49	3	2	2	1	2	2	2	2	2	2	2
1393	50	2	2	2	1	3	2	2	2	2	2	2
1063	50	2	1	2	1	2	2	2	2	2	2	2
1452	50	2	2	2	1	3	2	2	2	2	2	2
1088	50	2	2	2	1	2	2	2	2	2	2	2
1113	50	2	1	2	2	3	2	2	2	2	2	2
1118	50	2	2	2	1	3	2	2	2	2	2	2
1262	50	2	2	2	2	3	2	2	2	2	2	2
1061	50	2	1	2	1	2	2	2	2	2	2	2
1180	50	3	1	2	1	3	2	2	2	2	2	2
1392	50	3	2	2	1	3	2	2	2	2	2	2
1197	50	3	2	2	1	3	2	2	2	2	2	2
1442	50	3	2	2	1	3	2	2	2	2	1	1
1094	50	3	1	1	1	3	2	2	2	2	1	2
1065	50	3	2	1	1	3	1	2	2	2	1	2
1103	50	3	1	1	1	2	2	2	2	2	2	2
1395	50	3	1	2	1	3	2	2	2	2	2	2
1458	50	3	1	1	1	3	2	2	2	2	2	2
1104	50	3	2	2	1	3	2	2	2	2	2	2
1006	50	3	1	2	1	3	2	2	1	2	2	2
1122	50	3	2	2	1	3	2	2	2	2	2	2
1183	50	3	1	2	2	3	2	2	2	2	1	2
1394	50	3	1	1	1	3	2	2	2	2	2	2
1216	50	3	2	2	1	3	2	2	2	2	2	2
1005	50	3	1	2	2	2	2	2	1	2	2	2
1238	51	2	2	1	1	3	2	2	2	2	2	2
1072	51	2	1	1	1	3	2	2	2	2	2	2
1496	51	2	2	2	1	2	2	2	2	2	2	2
1456	51	2	2	2	1	3	2	2	2	2	2	2
1060	51	2	1	2	2	2	2	2	2	2	2	2
1062	51	2	2	2	1	2	2	2	2	2	2	2
1028	51	3	1	2	2	3	2	2	2	2	2	2
1338	51	3	1	2	1	3	2	2	2	2	2	2
1225	51	3	2	1	1	3	2	2	2	2	2	2
1137	51	3	2	2	1	2	1	2	2	2	2	2
1322	51	3	2	1	1	2	2	2	2	2	2	2
1369	51	3	2	2	1	3	2	2	2	2	2	2
1257	51	3	1	2	1	3	2	2	1	2	2	1
1190	51	3	1	2	1	3	2	2	2	2	1	2
1208	51	3	1	2	2	3	2	2	2	2	2	1
1143	51	3	2	2	1	2	2	2	2	2	1	2
1182	51	3	1	2	1	3	2	2	2	2	1	2
1385	51	3	2	2	1	3	2	2	2	2	1	2
1434	51	3	1	2	1	2	2	2	2	2	2	2
1448	51	3	1	2	1	3	2	2	2	2	2	2
1207	51	3	1	2	1	3	2	2	2	2	2	2
1484	51	3	1	2	1	3	1	2	2	2	1	1
1018	51	3	2	2	1	3	2	2	2	2	2	2
1339	51	3	1	2	2	2	2	2	2	2	1	2
1003	51	3	1	2	1	2	2	2	2	2	2	2
1149	52	2	2	2	1	2	2	2	2	2	2	2
1087	52	2	1	2	1	3	2	2	2	2	2	2
1098	52	2	2	2	1	3	2	2	2	2	2	2
1168	52	2	2	2	1	2	2	2	2	2	2	2
1358	52	2	2	2	1	3	2	2	2	2	2	2
1243	52	2	2	2	1	3	2	2	2	2	2	2
1069	52	2	2	2	1	2	2	2	2	2	2	2
1206	52	2	1	2	1	2	2	2	2	2	1	2
1221	52	3	1	2	1	3	2	2	2	2	2	2
1278	52	3	1	2	1	3	2	2	2	2	1	2
1429	52	3	1	2	1	2	2	2	2	2	2	2
1250	52	3	2	1	1	3	2	2	2	2	2	2
1398	52	3	2	2	1	2	2	2	2	2	2	1
1050	52	3	2	2	2	3	2	2	2	2	2	2
1324	52	3	2	1	2	2	2	2	2	2	2	2
1212	52	3	2	1	1	2	2	2	2	2	2	2
1431	52	3	1	2	1	2	2	2	2	2	2	2
1170	53	2	1	2	1	3	2	2	2	2	2	2
1096	53	2	2	1	1	3	2	2	2	2	2	2
1483	53	2	2	2	1	3	2	2	2	2	2	2
1059	53	2	2	2	1	2	2	2	2	2	2	2
1313	53	3	2	2	1	2	2	2	2	2	2	2
1391	53	3	1	2	1	3	2	2	2	2	2	2
1256	53	3	2	2	2	3	2	2	2	2	2	2
1349	53	3	2	2	1	3	2	2	2	2	2	2
1039	53	3	1	2	1	3	2	2	2	2	2	2
1508	53	3	1	2	1	2	2	2	2	2	2	2
1446	53	3	1	1	1	3	2	2	2	2	2	2
1433	53	3	1	2	1	2	2	2	2	2	2	2
1282	54	2	1	2	1	2	2	2	2	2	2	2
1294	54	2	2	2	1	3	2	2	2	2	2	2
1066	54	2	1	2	1	3	2	2	2	2	1	2
1435	54	2	2	2	1	2	2	2	2	2	2	2
1344	54	3	1	2	1	2	2	2	2	2	2	2
1090	54	3	1	1	1	3	2	2	2	2	2	2
1509	54	3	1	2	1	3	2	2	2	2	2	2
1280	54	3	2	2	1	3	2	2	2	2	1	2
1245	54	3	2	1	1	3	2	2	2	2	2	2
1102	54	3	2	2	1	2	2	2	2	2	2	2
1244	54	3	2	1	1	3	2	2	2	2	2	2
1117	54	3	1	2	1	3	2	2	2	2	2	2
1259	54	3	1	2	2	3	2	2	2	2	2	2
1026	54	3	2	2	1	2	2	2	2	2	2	2
1013	54	3	1	2	1	3	2	2	2	2	2	2
1297	54	3	2	2	1	2	1	2	2	2	2	2
1145	54	3	2	2	1	2	2	2	2	2	2	2
1390	55	2	2	2	1	2	2	2	2	2	2	2
1163	55	2	1	2	1	3	2	2	2	2	2	2
1136	55	2	2	2	1	2	2	2	2	2	2	2
1247	55	2	2	1	3	3	2	2	2	2	2	2
1384	55	2	2	2	1	3	2	2	2	2	1	2
1387	55	3	1	2	1	3	1	2	1	2	2	1
1288	55	3	1	2	1	3	2	2	2	2	2	2
1331	55	3	2	2	1	3	2	2	2	2	1	2
1015	55	3	1	2	1	3	2	2	2	2	2	2
1314	55	3	1	2	1	3	2	2	2	2	2	2
1108	55	3	1	1	3	3	2	2	2	2	2	2
1518	55	3	2	1	1	3	2	2	2	2	2	2
1382	55	3	1	1	1	3	2	2	2	2	1	2
1293	55	3	2	1	1	3	2	2	2	2	2	2
1035	55	3	1	2	1	3	2	2	2	2	2	2
1080	55	3	1	2	1	2	2	2	2	2	2	2
1012	55	3	1	2	1	3	2	2	2	2	2	2
1089	55	3	2	2	1	3	2	2	2	2	2	2
1218	55	3	2	2	1	3	2	2	2	2	2	2
1105	55	3	2	1	1	3	2	2	2	2	1	2
1009	55	3	2	2	1	3	2	2	2	2	2	2
1499	55	3	2	1	1	2	2	2	2	2	2	2
1166	56	2	2	2	1	3	2	2	2	2	2	2
1067	56	2	1	2	1	3	2	2	2	2	2	2
1251	56	2	1	1	2	3	2	2	2	2	2	2
1248	56	2	2	2	3	2	2	2	2	2	2	2
1517	56	2	1	1	1	3	2	2	2	2	1	2
1158	56	2	2	2	1	2	2	2	2	2	2	2
1386	56	2	2	1	1	3	2	2	2	2	2	2
1076	56	2	2	1	1	3	2	2	2	2	2	2
1165	56	2	2	2	1	3	2	2	2	2	2	2
1215	56	3	1	1	1	3	2	2	2	2	2	1
1301	56	3	1	2	2	2	2	2	2	2	2	2
1252	56	3	1	1	3	3	2	2	2	2	2	2
1303	56	3	2	2	1	3	2	2	2	2	2	2
1227	56	3	1	1	1	3	2	2	2	2	2	2
1342	56	3	1	2	1	3	2	2	2	2	2	1
1482	56	3	1	1	1	3	1	2	2	2	1	1
1453	56	3	1	2	1	3	2	2	2	2	2	2
1353	56	3	2	1	1	2	2	2	2	2	2	2
1404	56	3	1	2	1	3	2	2	2	2	2	2
1305	56	3	1	2	1	3	2	2	2	2	2	2
1312	56	3	2	2	1	3	2	2	2	2	2	2
1326	56	3	1	2	3	3	2	2	2	2	2	2
1505	56	3	1	2	1	2	2	2	2	2	2	2
1194	56	3	2	1	1	2	2	2	2	2	2	2
1356	56	3	2	2	1	2	2	2	2	2	2	2
1119	56	3	1	2	3	3	2	2	2	2	2	2
1445	56	3	2	1	2	2	2	2	2	2	1	2
1360	56	3	2	2	1	2	2	2	2	2	2	2
1237	56	3	1	1	1	3	2	2	2	2	2	2
1372	56	3	2	2	1	3	2	2	2	2	2	2
1205	56	3	2	2	1	2	2	2	2	2	2	2
1144	56	3	2	2	1	2	2	2	2	2	2	2
1410	57	2	1	1	1	3	2	2	2	2	2	2
1152	57	2	2	2	2	2	2	2	2	2	2	2
1210	57	2	1	2	1	3	2	2	2	2	2	2
1416	57	2	1	2	1	3	2	2	2	2	2	2
1464	57	2	2	2	1	3	2	2	2	2	2	2
1229	57	2	2	2	1	3	2	2	2	2	2	2
1193	57	2	2	2	1	2	2	2	2	2	2	2
1124	57	2	1	2	1	2	2	2	2	2	2	2
1084	57	2	1	2	1	2	2	2	2	2	1	2
1383	57	3	1	2	1	3	2	2	2	2	2	2
1273	57	3	1	2	3	3	2	2	2	2	2	2
1115	57	3	1	2	1	3	1	2	2	2	1	2
1217	57	3	1	2	1	3	2	2	2	2	2	2
1202	57	3	1	2	3	2	2	2	2	2	2	2
1311	57	3	2	2	1	3	2	2	2	2	2	2
1239	57	3	2	2	1	2	2	2	2	2	2	2
1255	57	3	1	2	3	3	2	2	2	2	2	2
1174	57	3	1	2	1	3	1	2	2	2	2	2
1263	57	3	2	1	1	3	2	2	2	2	2	2
1287	57	3	2	2	1	3	2	2	2	2	2	2
1142	57	3	2	2	1	2	2	2	2	2	2	2
1295	57	3	2	2	1	2	2	2	2	2	2	2
1362	58	2	1	1	1	2	2	2	2	2	2	2
1321	58	3	2	1	1	3	1	2	2	2	2	2
1438	58	3	1	1	1	2	2	2	2	2	2	2
1419	58	3	1	2	1	3	2	2	2	2	2	2
1500	58	3	1	1	3	3	2	2	2	2	2	2
1424	58	3	2	1	1	3	2	2	2	2	2	2
1432	58	3	1	2	1	2	2	2	2	2	2	1
1443	58	3	1	1	1	3	2	2	2	2	1	2
1317	58	3	2	2	1	3	2	2	2	2	1	2
1307	58	3	2	2	1	3	2	2	2	2	2	2
1327	58	3	1	2	1	3	2	2	2	2	2	2
1400	58	3	2	2	1	2	2	2	2	2	2	2
1402	58	3	1	2	1	2	2	2	2	2	1	2
1480	59	2	2	2	1	3	2	2	2	2	1	2
1379	59	2	2	2	1	3	2	2	2	2	2	2
1502	59	2	2	2	1	2	2	2	2	2	2	2
1423	59	3	1	1	2	3	2	2	2	2	2	2
1224	59	3	1	2	1	3	2	2	2	2	2	2
1178	59	3	2	2	1	2	2	2	2	2	1	2
1140	59	3	1	2	1	3	2	2	2	2	2	2
1276	59	3	2	2	1	3	2	2	2	2	2	2
1235	59	3	2	2	1	3	2	2	2	2	2	2
1002	59	3	2	2	1	3	2	2	2	2	2	2
1188	59	3	1	2	1	3	2	2	2	2	2	2
1511	59	3	2	2	1	3	2	2	2	2	2	2
1378	59	3	2	1	1	3	2	2	2	2	2	2
1055	59	3	2	2	1	3	2	2	2	2	2	2
1467	59	3	1	2	1	3	2	2	2	2	2	2
1269	59	3	1	2	3	2	2	2	2	2	2	2
1490	60	2	2	2	1	3	2	2	2	2	2	2
1325	60	2	2	2	2	3	2	2	2	2	2	2
1476	60	2	1	2	1	2	2	2	2	2	2	2
1299	60	2	2	2	1	2	2	2	2	2	2	2
1099	60	2	2	2	1	3	2	2	2	2	2	2
1329	60	2	1	2	1	3	2	2	2	2	1	2
1399	60	2	2	2	1	2	2	2	2	2	2	2
1437	60	2	2	2	1	2	2	2	2	2	2	2
1120	60	3	1	1	1	3	1	2	1	1	1	2
1515	60	3	2	2	1	3	2	2	2	2	2	2
1474	60	3	1	1	1	3	2	2	2	2	2	1
1417	60	3	2	1	1	3	2	2	2	2	2	2
1348	60	3	2	1	1	3	2	2	2	2	1	2
1465	60	3	1	1	2	3	2	2	2	2	2	2
1204	60	3	1	2	1	3	2	2	2	2	2	2
1177	60	3	1	2	1	3	2	2	2	2	2	2
1029	60	3	2	1	2	3	2	2	2	2	2	2
1127	60	3	1	2	2	3	2	2	2	2	2	2
1389	61	2	2	1	1	3	2	2	2	2	2	2
1473	61	2	1	2	3	3	2	2	2	2	2	2
1281	61	3	1	2	1	2	2	2	2	2	2	2
1283	61	3	2	2	1	3	2	2	2	2	2	2
1201	61	3	1	2	1	2	2	2	2	2	1	2
1493	61	3	1	2	1	2	2	2	2	2	2	2
1461	61	3	2	2	1	3	2	2	2	2	2	2
1418	61	3	1	2	1	3	2	2	2	2	2	2
1513	61	3	2	2	1	2	2	2	2	2	2	2
1451	61	3	1	2	1	3	2	2	2	2	2	2
1346	61	3	1	2	1	2	2	2	2	2	2	2
1355	61	3	1	1	1	3	2	2	2	2	2	2
1347	61	3	2	2	1	2	2	2	2	2	2	2
1345	61	3	2	2	1	2	2	2	2	2	2	2
1139	61	3	2	2	1	2	2	2	2	2	2	2
1485	61	3	1	1	1	3	2	2	2	2	2	2
1306	61	3	2	2	1	3	2	2	2	2	2	2
1286	61	3	1	2	2	3	2	2	2	2	2	2
1519	61	3	1	1	1	3	2	2	2	2	2	2
1396	62	2	1	2	1	3	2	2	2	2	2	2
1469	62	2	2	2	1	3	2	2	2	2	2	2
1444	62	2	2	1	2	3	2	2	2	2	2	2
1253	62	2	1	2	2	3	2	2	2	2	2	2
1169	62	2	2	2	1	3	2	2	2	2	2	2
1085	62	2	1	2	1	2	2	2	2	2	1	2
1334	62	2	2	2	3	3	2	2	2	2	2	2
1516	62	3	2	2	1	2	2	2	2	2	2	2
1468	62	3	1	1	1	3	2	2	2	2	2	2
1116	62	3	2	2	1	2	2	2	2	2	2	2
1380	62	3	2	2	1	2	2	2	2	2	2	2
1512	62	3	1	2	3	2	2	2	2	2	2	2
1368	62	3	2	1	1	3	2	2	2	2	2	2
1492	62	3	1	2	1	3	2	2	2	2	2	2
1405	62	3	2	1	1	3	2	2	2	2	2	2
1352	62	3	1	1	1	2	2	2	2	2	2	2
1008	62	3	1	2	1	3	2	2	2	2	1	2
1472	62	3	2	2	1	3	2	2	2	2	2	2
1447	62	3	2	2	1	3	2	2	2	2	2	2
1011	62	3	1	2	1	3	2	2	2	2	2	2
1370	62	3	2	2	1	3	2	2	2	2	2	2
1450	62	3	2	1	1	3	2	2	2	2	2	2
1497	62	3	1	2	1	2	1	2	2	2	2	2
1375	62	3	1	2	1	3	2	2	2	2	2	2
1498	62	3	1	2	1	3	2	2	2	2	1	2
1475	62	3	1	1	2	3	2	2	2	2	2	2
1017	62	3	2	2	1	3	2	2	2	2	2	2
1242	62	3	1	2	2	3	2	2	2	2	2	2
1023	62	3	2	2	1	3	2	2	2	2	2	2
1520	62	3	2	2	1	2	2	2	2	2	2	2
1213	62	3	1	1	1	3	2	2	2	2	2	1
1241	63	2	2	2	1	3	2	2	2	2	2	2
1440	63	2	2	1	1	2	2	2	2	2	2	2
1272	63	2	1	2	1	2	2	2	2	2	2	2
1341	63	2	1	2	1	3	2	2	2	2	2	2
1054	63	2	2	2	1	2	2	2	2	2	2	2
1481	63	3	1	2	1	3	2	2	2	2	2	2
1151	63	3	2	2	2	3	2	2	2	2	2	2
1357	63	3	2	2	1	2	2	2	2	2	2	2
1361	63	3	1	1	1	2	2	2	2	2	2	2
1359	63	3	2	2	1	3	2	2	2	2	2	2
1422	63	3	2	2	1	3	2	2	2	2	2	2
1507	63	3	2	2	1	3	2	2	2	2	2	2
1364	63	3	2	1	1	3	2	2	2	2	2	2
1354	63	3	1	2	1	2	2	2	2	2	2	2
1408	63	3	2	2	1	3	2	2	2	2	2	2
1020	63	3	2	2	1	3	2	2	2	2	2	2
1336	63	3	1	1	1	3	2	2	2	2	2	2
1411	63	3	1	1	1	3	2	2	2	2	2	2
1462	63	3	1	2	3	3	2	2	2	2	1	2
1489	63	3	2	2	1	2	2	2	2	2	2	2
1510	63	3	2	2	1	3	2	2	2	2	2	2
1179	63	3	2	1	1	3	2	2	2	2	2	2
1494	63	3	2	2	1	2	2	2	2	2	2	2
1514	63	3	2	2	1	3	2	2	2	2	2	2
1260	64	2	2	2	3	3	2	2	2	2	2	2
1157	64	2	1	2	3	3	2	2	2	2	2	2
1175	64	2	2	2	1	3	2	2	1	1	2	2
1279	64	2	1	2	1	3	2	2	2	2	2	2
1397	64	2	1	1	1	2	2	2	2	2	2	2
1292	64	2	2	2	1	2	2	2	2	2	2	2
1471	64	3	1	1	1	3	2	2	2	2	2	2
1332	64	3	2	2	1	3	2	2	2	2	2	2
1298	64	3	2	2	1	3	2	2	2	2	2	2
1081	64	3	2	2	1	2	2	2	2	2	2	2
1367	64	3	1	2	1	3	2	2	2	2	2	2
1407	64	3	2	1	1	3	2	2	2	2	2	2
1309	64	3	2	2	1	2	2	2	2	2	2	2
1302	64	3	1	2	3	3	2	2	2	2	2	2
1111	64	3	2	1	1	2	2	2	2	2	2	2
1277	64	3	1	2	1	3	2	2	2	2	2	2
1300	64	3	2	2	1	3	1	2	2	2	2	2
1409	64	3	2	2	1	3	2	2	2	2	2	2
1186	64	3	2	2	1	3	2	2	2	2	2	2
1401	64	3	1	2	1	3	2	2	2	2	2	2
